# Supplementary material for: Impact of Duodenal Stump Reinforcement in Preventing Duodenal Stump Fistula/Leakage After Distal or Total Gastrectomy for Malignant Disease: A Meta-Analysis of Comparative Studies
Source: Cancers (Basel). 2025 May 22;17(11):1735. doi: 10.3390/cancers17111735 (PMC12153669; doi:10.3390/cancers17111735)
Supplement: Supplementary file 1 [file cancers-17-01735-s001.zip]

Archive with 1 entries (1 files):
- cancers-3597632-supplementary.pdf
